# Supplementary material for: The Influence of Temperature Increase on the Toxicity of Mercury Remediated Seawater Using the Nanomaterial Graphene Oxide on the Mussel Mytilus galloprovincialis
Source: Nanomaterials (Basel). 2021 Jul 31;11(8):1978. doi: 10.3390/nano11081978 (PMC8400667; doi:10.3390/nano11081978)
Supplement: Supplementary file 1 [file nanomaterials-11-01978-s001.zip]

Archive with 1 entries (1 files):
- nanomaterials-1241730-supplementary.pdf
